# Supplementary material for: Morphological and moisture availability controls of the leaf area-to-sapwood area ratio: analysis of measurements on Australian trees
Source: Ecol Evol. 2015 Feb 25;5(6):1263–70. doi: 10.1002/ece3.1344 (PMC4377269; doi:10.1002/ece3.1344)
Supplement: Supplementary file 1 [file ece30005-1263-sd1.xlsx]

## Sheet: Sheet1
Togashi et al. Moisture availability constraints on LA:SA dataset
Units => LA:SA (log10 transformed); Height (m); Alpha (annual mm/yr); MI (annual mm/yr)
Zanne et al. dataset is not included. The dataset is currenlty submitted (Zanne et al.) and it can be requested to the main author (Henrique Furstenau Togashi).
As a condition for use of the dataset, we request that users agree
(1) To notify the main author (Henrique Furstenau Togashi) if the dataset is to be used in any publication;
(2) To recognise that the researchers who gathered these data with formal recognition that may include co-authorship or acknowledgements on publications
Specie	Long	Lat	LA:SA	Sample	Height	Alpha	MI	References
Ceratopetalum apetalum	150.033	-35.5833	2.78781	trunk		0.574502	0.994401	Barrett et al. 1996
Doryphora sassafras	150.033	-35.5833	2.767	trunk		0.574502	0.994401	Barrett et al. 1996
Eucalyptus maculata	150.033	-35.5833	3.21896	trunk		0.574502	0.994401	Barrett et al. 1996
Eucalyptus camaldulensis	149.033	-32.7	3.45967	trunk		0.33576	0.275244	Benyon et al. 1999
Eucalyptus camaldulensis	149.033	-32.7	3.56864	trunk		0.33576	0.275244	Benyon et al. 1999
Eucalyptus camaldulensis	149.033	-32.7	3.50169	trunk	6.7	0.460884	0.543215	Benyon et al. 1999
Eucalyptus camaldulensis	149.033	-32.7	3.48149	trunk	4.8	0.460884	0.543215	Benyon et al. 1999
Eucalyptus occidentalis	149.033	-32.7	3.50585	trunk		0.33576	0.275244	Benyon et al. 1999
Eucalyptus occidentalis	149.033	-32.7	3.48149	trunk	6.9	0.460884	0.543215	Benyon et al. 1999
Eucalyptus marginata	116.017	-32.65	3.42946	branch		0.419727	0.494143	Bleby et al.2009
Eucalyptus marginata	116.017	-32.65	3.5817	branch		0.419727	0.494143	Bleby et al.2009
Eucalyptus marginata	116.017	-32.65	3.57025	branch		0.419727	0.494143	Bleby et al.2009
Eucalyptus coccifera	146.583	-42.6833	3.54212	branch		0.888741	2.30333	Brodribb and Felid 2000
Atherosperma moschatum	146.583	-42.6833	3.45967	branch		0.888741	2.30333	Brodribb and Felid 2000
Diselma archeri	146.583	-42.6833	2.86012	branch		0.888741	2.30333	Brodribb and Felid 2000
Leptospermum rupestre	146.583	-42.6833	3.01773	branch		0.888741	2.30333	Brodribb and Felid 2000
Nothofagus cunninghamii	146.583	-42.6833	3.12321	branch		0.888741	2.30333	Brodribb and Felid 2000
Phyllocladus aspleniifolius	146.583	-42.6833	3.52433	branch		0.888741	2.30333	Brodribb and Felid 2000
Podocarpus lawrencei	146.583	-42.6833	3.03292	branch		0.888741	2.30333	Brodribb and Felid 2000
Richea scoparium	146.583	-42.6833	2.67778	branch		0.888741	2.30333	Brodribb and Felid 2000
Tasmannia lanceolata	146.583	-42.6833	3.17393	branch		0.888741	2.30333	Brodribb and Felid 2000
Eucalyptus kochii	116.217	-30.0411	3.51145	trunk		0.174899	0.190104	Brooksbank et al. 2011
Eucalyptus kochii	116.217	-30.0411	3.49349	trunk		0.174899	0.190104	Brooksbank et al. 2011
Eucalyptus kochii	116.217	-30.0411	3.49621	trunk		0.174899	0.190104	Brooksbank et al. 2011
Eucalyptus kochii	116.217	-30.0411	3.39147	trunk		0.174899	0.190104	Brooksbank et al. 2011
Eucalyptus kochii	116.217	-30.0411	3.39254	trunk		0.174899	0.190104	Brooksbank et al. 2011
Eucalyptus kochii	116.217	-30.0411	3.39362	trunk		0.174899	0.190104	Brooksbank et al. 2011
Eucalyptus kochii	116.217	-30.0411	3.3439	trunk		0.174899	0.190104	Brooksbank et al. 2011
Eucalyptus kochii	116.217	-30.0411	3.34199	trunk		0.174899	0.190104	Brooksbank et al. 2011
Eucalyptus kochii	116.217	-30.0411	3.34582	trunk		0.174899	0.190104	Brooksbank et al. 2011
Banksia attenuata	115.95	-31.75	3.04576	branch		0.379623	0.325851	Canham et al. 2009
Banksia attenuata	115.95	-31.75	3.1549	branch		0.379623	0.325851	Canham et al. 2009
Banksia ilicifolia	115.95	-31.75	3.09691	branch		0.379623	0.325851	Canham et al. 2009
Banksia ilicifolia	115.95	-31.75	3.22185	branch		0.379623	0.325851	Canham et al. 2009
Banksia littoralis	115.95	-31.75	3.52288	branch		0.379623	0.325851	Canham et al. 2009
Banksia menziesii	115.95	-31.75	3.1549	branch		0.379623	0.325851	Canham et al. 2009
Banksia menziesii	115.95	-31.75	3.09691	branch		0.379623	0.325851	Canham et al. 2009
Eucalyptus kochii	116.212	-30.0383	3.46852	trunk		0.176292	0.197302	Carter and White 2009
Eucalyptus kochii	116.212	-30.0383	3.36653	trunk		0.176292	0.197302	Carter and White 2009
Eucalyptus miniata	131.15	-12.4853	3.64782	branch		0.527595	0.519456	Cernusak et al. 2006
Eucalyptus tetrodonta	131.15	-12.4853	3.75449	branch		0.527595	0.519456	Cernusak et al. 2006
Alphitonia excelsa	145.75	-19.1833	3.66555	branch		0.496134	0.690311	Choat et al. 2005
Austromyrtus bidwillii	145.75	-19.1833	3.8041	branch		0.496134	0.690311	Choat et al. 2005
Brachychiton australis	145.75	-19.1833	3.49621	branch		0.496134	0.690311	Choat et al. 2005
Cochlospermum gillivraei	145.75	-19.1833	3.24489	branch		0.496134	0.690311	Choat et al. 2005
Argyrodendron trifoliolatum	145.536	-17.375	3.45593	branch		0.774467	0.89644	Drake and Franks 2003
Argyrodendron trifoliolatum	145.536	-17.375	3.30103	branch		0.774467	0.89644	Drake and Franks 2003
Calamus australis	145.536	-17.375	4	branch		0.774467	0.89644	Drake and Franks 2003
Calamus australis	145.536	-17.375	3.82391	branch		0.774467	0.89644	Drake and Franks 2003
Calamus caryotoides	145.536	-17.375	3.63827	branch		0.774467	0.89644	Drake and Franks 2003
Calamus caryotoides	145.536	-17.375	3.35655	branch		0.774467	0.89644	Drake and Franks 2003
Castanospora alphandii	145.536	-17.375	3.88606	branch		0.774467	0.89644	Drake and Franks 2003
Castanospora alphandii	145.536	-17.375	3.69897	branch		0.774467	0.89644	Drake and Franks 2003
Doryphora aromatica	145.536	-17.375	3.85387	branch		0.774467	0.89644	Drake and Franks 2003
Doryphora aromatica	145.536	-17.375	3.45593	branch		0.774467	0.89644	Drake and Franks 2003
Eucalyptus gomphocelia	116.15	-32.15	3.84466	branch		0.476804	0.523414	Drake et al. 2011
Eucalyptus gomphocelia	116.15	-32.15	3.88273	branch		0.476804	0.523414	Drake et al. 2011
Eucalyptus gomphocelia	116.15	-32.15	3.91009	branch		0.476804	0.523414	Drake et al. 2011
Eucalyptus gomphocelia	116.15	-32.15	3.86967	branch		0.476804	0.523414	Drake et al. 2011
Eucalyptus gomphocelia	116.15	-32.15	3.7167	branch		0.476804	0.523414	Drake et al. 2011
Eucalyptus gomphocelia	116.15	-32.15	3.81816	branch		0.476804	0.523414	Drake et al. 2011
Eucalyptus gomphocelia	116.15	-32.15	3.7122	branch		0.476804	0.523414	Drake et al. 2011
Eucalyptus gomphocelia	116.15	-32.15	3.74473	branch		0.476804	0.523414	Drake et al. 2011
Eucalyptus gomphocelia	116.15	-32.15	3.85078	branch		0.476804	0.523414	Drake et al. 2011
Eucalyptus gomphocelia	116.15	-32.15	3.73755	branch		0.476804	0.523414	Drake et al. 2011
Eucalyptus gomphocelia	116.15	-32.15	3.91721	branch		0.476804	0.523414	Drake et al. 2011
Eucalyptus gomphocelia	116.15	-32.15	3.70997	branch		0.476804	0.523414	Drake et al. 2011
Eucalyptus gomphocelia	116.15	-32.15	3.92082	branch		0.476804	0.523414	Drake et al. 2011
Eucalyptus gomphocelia	116.15	-32.15	3.68613	branch		0.476804	0.523414	Drake et al. 2011
Eucalyptus gomphocelia	116.15	-32.15	3.84466	branch		0.476804	0.523414	Drake et al. 2011
Eucalyptus gomphocelia	116.15	-32.15	3.89963	branch		0.476804	0.523414	Drake et al. 2011
Eucalyptus gomphocelia	116.15	-32.15	3.86967	branch		0.476804	0.523414	Drake et al. 2011
Eucalyptus gomphocelia	116.15	-32.15	3.77211	branch		0.476804	0.523414	Drake et al. 2011
Eucalyptus gomphocelia	116.15	-32.15	3.95468	branch		0.476804	0.523414	Drake et al. 2011
Eucalyptus gomphocelia	116.15	-32.15	3.75696	branch		0.476804	0.523414	Drake et al. 2011
Eucalyptus gomphocelia	116.15	-32.15	3.91721	branch		0.476804	0.523414	Drake et al. 2011
Eucalyptus gomphocelia	116.15	-32.15	3.73283	branch		0.476804	0.523414	Drake et al. 2011
Eucalyptus gomphocelia	116.15	-32.15	3.8962	branch		0.476804	0.523414	Drake et al. 2011
Eucalyptus gomphocelia	116.15	-32.15	3.84771	branch		0.476804	0.523414	Drake et al. 2011
Eucalyptus gomphocelia	116.15	-32.15	3.69465	branch		0.476804	0.523414	Drake et al. 2011
Eucalyptus gomphocelia	116.15	-32.15	3.71897	branch		0.476804	0.523414	Drake et al. 2011
Eucalyptus gomphocelia	116.15	-32.15	3.50446	branch		0.476804	0.523414	Drake et al. 2011
Eucalyptus gomphocelia	116.15	-32.15	3.83863	branch		0.476804	0.523414	Drake et al. 2011
Eucalyptus gomphocelia	116.15	-32.15	3.86012	branch		0.476804	0.523414	Drake et al. 2011
Eucalyptus gomphocelia	116.15	-32.15	3.82681	branch		0.476804	0.523414	Drake et al. 2011
Eucalyptus gomphocelia	116.15	-32.15	3.51286	branch		0.476804	0.523414	Drake et al. 2011
Eucalyptus gomphocelia	116.15	-32.15	3.97469	branch		0.476804	0.523414	Drake et al. 2011
Eucalyptus gomphocelia	116.15	-32.15	3.77211	branch		0.476804	0.523414	Drake et al. 2011
Eucalyptus gomphocelia	116.15	-32.15	3.85078	branch		0.476804	0.523414	Drake et al. 2011
Eucalyptus gomphocelia	116.15	-32.15	3.84466	branch		0.476804	0.523414	Drake et al. 2011
Eucalyptus gomphocelia	116.15	-32.15	3.82102	branch		0.476804	0.523414	Drake et al. 2011
Eucalyptus miniata and Eucalyptus tetrodonta	130.75	-12.05	3.51713	trunk				Eamus et al. 2000
Eucalyptus miniata and Eucalyptus tetrodonta	130.75	-12.05	3.30539	trunk				Eamus et al. 2000
Eucalyptus miniata and Eucalyptus tetrodonta	132.65	-14.0667	3.66555	trunk		0.475588	0.566884	Eamus et al. 2000
Eucalyptus miniata and Eucalyptus tetrodonta	132.65	-14.0667	3.28567	trunk		0.469115	0.71543	Eamus et al. 2000
Eucalyptus miniata and Eucalyptus tetrodonta	133.767	-17.1167	3.91721	trunk		0.259524	0.268447	Eamus et al. 2000
Eucalyptus miniata and Eucalyptus tetrodonta	133.767	-17.1167	3.50446	trunk		0.195949	0.196	Eamus et al. 2000
Eucalyptus camaldulensis	140.867	-33.9833	3.66354	trunk	28.55	0.238729	0.29737	Eldridge et al. 1993
Eucalyptus largiflorens	140.867	-33.9833	3.5867	trunk	7.56	0.238729	0.29737	Eldridge et al. 1993
Eucalyptus largiflorens	140.867	-33.9833	3.56225	trunk	9.675	0.238729	0.29737	Eldridge et al. 1993
Eucalyptus largiflorens	140.867	-33.9833	3.48812	trunk	11.2	0.238729	0.29737	Eldridge et al. 1993
Eucalyptus largiflorens	140.867	-33.9833	3.39362	trunk	8.875	0.238729	0.29737	Eldridge et al. 1993
Eucalyptus largiflorens	140.867	-33.9833	3.47886	trunk	6.52	0.238729	0.29737	Eldridge et al. 1993
Eucalyptus globulus	143.788	-37.6878	3.82974	trunk		0.552898	0.692251	Forrester et al. 2010a
Eucalyptus globulus	143.788	-37.6878	3.82974	trunk		0.552898	0.692251	Forrester et al. 2010a
Eucalyptus globulus	143.788	-37.6878	3.85699	trunk		0.552898	0.692251	Forrester et al. 2010a
Eucalyptus globulus	143.788	-37.6878	3.84164	trunk		0.552898	0.692251	Forrester et al. 2010a
Eucalyptus globulus	143.788	-37.6878	3.85699	trunk		0.552898	0.692251	Forrester et al. 2010a
Eucalyptus globulus	143.64	-37.6125	3.61798	trunk		0.543543	0.672744	Forrester et al. 2010a
Eucalyptus globulus	143.64	-37.6125	3.63451	trunk		0.543543	0.672744	Forrester et al. 2010a
Eucalyptus globulus	143.64	-37.6125	3.59346	trunk		0.543543	0.672744	Forrester et al. 2010a
Eucalyptus globulus	143.788	-37.6878	3.4908	trunk		0.552898	0.692251	Forrester et al. 2010a
Eucalyptus globulus	143.788	-37.6878	3.54212	trunk		0.552898	0.692251	Forrester et al. 2010a
Eucalyptus globulus	143.788	-37.6878	3.55909	trunk		0.552898	0.692251	Forrester et al. 2010a
Eucalyptus globulus	143.788	-37.6878	3.58004	trunk		0.552898	0.692251	Forrester et al. 2010a
Eucalyptus globulus	143.788	-37.6878	3.56864	trunk		0.552898	0.692251	Forrester et al. 2010a
Eucalyptus globulus	143.64	-37.6125	3.44009	trunk		0.543543	0.672744	Forrester et al. 2010a
Eucalyptus globulus	143.64	-37.6125	3.50446	trunk		0.543543	0.672744	Forrester et al. 2010a
Eucalyptus globulus	143.64	-37.6125	3.52724	trunk		0.543543	0.672744	Forrester et al. 2010a
Eucalyptus globulus	143.788	-37.6878	3.50446	trunk		0.552898	0.692251	Forrester et al. 2010a
Eucalyptus globulus	143.788	-37.6878	3.4908	trunk		0.552898	0.692251	Forrester et al. 2010a
Eucalyptus globulus	143.788	-37.6878	3.58503	trunk		0.552898	0.692251	Forrester et al. 2010a
Eucalyptus globulus	143.788	-37.6878	3.54363	trunk		0.552898	0.692251	Forrester et al. 2010a
Eucalyptus globulus	143.788	-37.6878	3.45593	trunk		0.552898	0.692251	Forrester et al. 2010a
Eucalyptus globulus	144.031	-37.6111	3.52433	trunk		0.594956	0.758617	Forrester et al. 2010a
Eucalyptus globulus	144.031	-37.6111	3.47366	trunk		0.594956	0.758617	Forrester et al. 2010a
Eucalyptus globulus	144.031	-37.6111	3.48149	trunk		0.594956	0.758617	Forrester et al. 2010a
Acacia mearnsii	149.017	-37.5833	3.40012	trunk		0.694352	0.683767	Forrester et al. 2010b
Acacia mearnsii	149.017	-37.5833	3.29328	trunk		0.694352	0.683767	Forrester et al. 2010b
Acacia mearnsii	149.017	-37.5833	3.37572	trunk		0.694352	0.683767	Forrester et al. 2010b
Acacia mearnsii	149.017	-37.5833	3.40121	trunk		0.71471	0.939639	Forrester et al. 2010b
Acacia mearnsii	149.017	-37.5833	3.34486	trunk		0.71471	0.939639	Forrester et al. 2010b
Acacia mearnsii	149.017	-37.5833	3.35458	trunk		0.71471	0.939639	Forrester et al. 2010b
Acacia mearnsii	149.017	-37.5833	3.40561	trunk		0.694352	0.683767	Forrester et al. 2010b
Acacia mearnsii	149.017	-37.5833	3.56703	trunk		0.694352	0.683767	Forrester et al. 2010b
Acacia mearnsii	149.017	-37.5833	3.45223	trunk		0.694352	0.683767	Forrester et al. 2010b
Acacia mearnsii	149.017	-37.5833	3.36653	trunk		0.71471	0.939639	Forrester et al. 2010b
Acacia mearnsii	149.017	-37.5833	3.34008	trunk		0.71471	0.939639	Forrester et al. 2010b
Acacia mearnsii	149.017	-37.5833	3.35853	trunk		0.71471	0.939639	Forrester et al. 2010b
Eucalyptus globulus	149.017	-37.5833	3.27737	trunk		0.694352	0.683767	Forrester et al. 2010b
Eucalyptus globulus	149.017	-37.5833	3.59007	trunk		0.694352	0.683767	Forrester et al. 2010b
Eucalyptus globulus	149.017	-37.5833	3.35458	trunk		0.694352	0.683767	Forrester et al. 2010b
Eucalyptus globulus	149.017	-37.5833	3.16368	trunk		0.71471	0.939639	Forrester et al. 2010b
Eucalyptus globulus	149.017	-37.5833	3.33819	trunk		0.71471	0.939639	Forrester et al. 2010b
Eucalyptus globulus	149.017	-37.5833	3.35556	trunk		0.71471	0.939639	Forrester et al. 2010b
Eucalyptus globulus	149.017	-37.5833	3.31247	trunk		0.694352	0.683767	Forrester et al. 2010b
Eucalyptus globulus	149.017	-37.5833	3.25104	trunk		0.694352	0.683767	Forrester et al. 2010b
Eucalyptus globulus	149.017	-37.5833	3.27491	trunk		0.694352	0.683767	Forrester et al. 2010b
Eucalyptus globulus	149.017	-37.5833	3.28233	trunk		0.71471	0.939639	Forrester et al. 2010b
Eucalyptus globulus	149.017	-37.5833	3.2815	trunk		0.71471	0.939639	Forrester et al. 2010b
Eucalyptus globulus	149.017	-37.5833	3.27984	trunk		0.71471	0.939639	Forrester et al. 2010b
Eucalyptus grandis	152.6	-27.0833	4.33348	trunk	4.4	0.432088	0.442844	Kalma et al. 1998
Eucalyptus grandis	152.083	-26	4.44009	trunk	11.93	0.346189	0.328958	Kalma et al. 1998
Aegiceras corniculatum	151.017	-33.0667	2.98716	branch		0.606288	0.633915	McClenahan et al. 2004
Aegiceras corniculatum	151.017	-33.0667	3.20204	branch		0.469393	0.445504	McClenahan et al. 2004
Angophora hispida	151.017	-33.0667	2.85699	branch		0.606288	0.633915	McClenahan et al. 2004
Angophora hispida	151.017	-33.0667	3.60033	branch		0.469393	0.445504	McClenahan et al. 2004
Angophora hispida	151.017	-34.0167	3.18642	branch		0.607076	0.714565	McClenahan et al. 2004
Angophora hispida	151.017	-34.0167	3.69037	branch		0.491459	0.517692	McClenahan et al. 2004
Avicennia marina	151.017	-33.0667	2.97062	branch		0.606288	0.633915	McClenahan et al. 2004
Avicennia marina	151.017	-33.0667	3.20971	branch		0.469393	0.445504	McClenahan et al. 2004
Avicennia marina, Aegiceras corniculatum	151.017	-33.0667	2.97881	branch		0.606288	0.633915	McClenahan et al. 2004
Avicennia marina, Aegiceras corniculatum	151.017	-33.0667	3.20551	branch		0.469393	0.445504	McClenahan et al. 2004
Banksia integrifolia	151.017	-33.0667	3.08778	branch		0.606288	0.633915	McClenahan et al. 2004
Banksia integrifolia	151.017	-33.0667	3.28904	branch		0.469393	0.445504	McClenahan et al. 2004
Banksia integrifolia, Cissus hypoglauca, Glochidion ferdinandi	151.017	-33.0667	3.14327	branch		0.606288	0.633915	McClenahan et al. 2004
Banksia integrifolia, Cissus hypoglauca, Glochidion ferdinandi	151.017	-33.0667	3.38091	branch		0.469393	0.445504	McClenahan et al. 2004
Banksia oblongifolia	151.017	-33.0667	2.84771	branch		0.606288	0.633915	McClenahan et al. 2004
Banksia oblongifolia	151.017	-33.0667	3.22403	branch		0.469393	0.445504	McClenahan et al. 2004
Banksia oblongifolia	151.017	-34.0167	2.99568	branch		0.607076	0.714565	McClenahan et al. 2004
Banksia oblongifolia	151.017	-34.0167	3.14388	branch		0.491459	0.517692	McClenahan et al. 2004
Banksia oblongifolia, Angophora hispida, Persoonia lanceolata	151.017	-34.0167	2.97469	branch		0.607076	0.714565	McClenahan et al. 2004
Banksia oblongifolia, Angophora hispida, Persoonia lanceolata	151.017	-34.0167	3.31247	branch		0.491459	0.517692	McClenahan et al. 2004
Cissus hypoglauca	151.017	-33.0667	3.00087	branch		0.606288	0.633915	McClenahan et al. 2004
Cissus hypoglauca	151.017	-33.0667	3.41229	branch		0.469393	0.445504	McClenahan et al. 2004
Eucalyptus haemostoma	151.017	-33.0667	2.69037	branch		0.606288	0.633915	McClenahan et al. 2004
Eucalyptus haemostoma	151.017	-33.0667	3.49349	branch		0.469393	0.445504	McClenahan et al. 2004
Eucalyptus haemostoma, Angophora hispida; Banksia oblongifolia	151.017	-33.0667	2.79048	branch		0.606288	0.633915	McClenahan et al. 2004
Eucalyptus haemostoma, Angophora hispida; Banksia oblongifolia	151.017	-33.0667	3.41005	branch		0.469393	0.445504	McClenahan et al. 2004
Glochidion ferdinandi	151.017	-33.0667	3.46471	branch		0.606288	0.633915	McClenahan et al. 2004
Glochidion ferdinandi	151.017	-33.0667	3.45842	branch		0.469393	0.445504	McClenahan et al. 2004
Persoonia lanceolata	151.017	-34.0167	2.81816	branch		0.607076	0.714565	McClenahan et al. 2004
Persoonia lanceolata	151.017	-34.0167	3.26922	branch		0.491459	0.517692	McClenahan et al. 2004
Eucalyptus nitens	147.017	-43.3	4.37161	trunk		0.880326	1.49175	Medhurst et al. 1999
Eucalyptus nitens	147.283	-41.0167	4.76447	trunk		0.652601	0.849138	Medhurst et al. 1999
Eucalyptus nitens	146.9	-43.35	4.4034	trunk		0.924214	1.92346	Medhurst et al. 1999
Eucalyptus nitens	146.9	-43.35	4.31158	trunk		0.924214	1.92346	Medhurst et al. 1999
Eucalyptus nitens	146.9	-43.35	4.65561	trunk		0.924214	1.92346	Medhurst et al. 1999
Eucalyptus nitens	146.9	-43.35	4.41567	trunk		0.924214	1.92346	Medhurst et al. 1999
Eucalyptus nitens	147.267	-41.2	4.55284	trunk		0.771794	1.29988	Medhurst et al. 1999
Eucalyptus nitens	147.267	-41.2	4.45842	trunk		0.728731	1.09523	Medhurst et al. 1999
Eucalyptus nitens	147.283	-41.0167	3.54061	trunk		0.652601	0.849138	Medhurst et al. 1999
Eucalyptus nitens	147.283	-41.0167	3.69465	trunk		0.652601	0.849138	Medhurst et al. 1999
Eucalyptus nitens	147.6	-42.8167	4.10902	trunk				Medhurst et al. 1999
Eucalyptus nitens	147.6	-42.8167	3.66154	trunk				Medhurst et al. 1999
Eucalyptus nitens	147.6	-42.8167	4.39362	trunk				Medhurst et al. 1999
Eucalyptus nitens	147.6	-42.8167	3.85699	trunk				Medhurst et al. 1999
Eucalyptus nitens	148.1	-41.0833	3.6925	trunk		0.720743	0.738208	Medhust and Beadle 2002
Eucalyptus nitens	148.1	-41.0833	3.53018	trunk		0.720743	0.738208	Medhust and Beadle 2002
Eucalyptus nitens	148.1	-41.0833	3.5867	branch		0.720743	0.738208	Medhust and Beadle 2002
Eucalyptus nitens	148.1	-41.0833	3.74232	branch		0.720743	0.738208	Medhust and Beadle 2002
Eucalyptus nitens	148.1	-41.0833	3.77211	branch		0.720743	0.738208	Medhust and Beadle 2002
Eucalyptus delegatensis	148.05	-35.7	3.59688	trunk	20.57	0.699265	0.962447	Mokany et al. 2003
Eucalyptus delegatensis	148.05	-35.7	3.57512	trunk	15.744	0.699265	0.962447	Mokany et al. 2003
Eucalyptus camaldulensis	145	-36.4167	3.52143	trunk		0.294299	0.256431	Morris and Collopy 1999
Eucalyptus camaldulensis	145	-36.4167	3.58149	trunk		0.294299	0.256431	Morris and Collopy 1999
Acacia aneura	133.85	-21.9	3.18709	branch		0.120398	0.161141	O'Grady et al. 2009
Acacia aneura	133.85	-21.9	2.84164	branch		0.120398	0.161141	O'Grady et al. 2009
Acacia aneura	133.317	-22.0333	3.22915	branch		0.162592	0.203493	O'Grady et al. 2009
Acacia aneura	133.317	-22.0333	3.00877	branch		0.162592	0.203493	O'Grady et al. 2009
Corymbia opaca	133.85	-21.9	3.92082	branch		0.120398	0.161141	O'Grady et al. 2009
Corymbia opaca	133.85	-21.9	3.45593	branch		0.120398	0.161141	O'Grady et al. 2009
Eucalyptus camaldulensis	133.317	-22.0333	3.65758	branch		0.162592	0.203493	O'Grady et al. 2009
Eucalyptus camaldulensis	133.317	-22.0333	3.5376	branch		0.162592	0.203493	O'Grady et al. 2009
Eucalyptus victrix	133.85	-21.9	3.72125	branch		0.120398	0.161141	O'Grady et al. 2009
Eucalyptus victrix	133.85	-21.9	3.58503	branch		0.120398	0.161141	O'Grady et al. 2009
Eucalyptus nitens	146.117	-41.3	3.56384	trunk		0.828536	1.11536	Pinkard and Neilsen 2003
Eucalyptus nitens	146.117	-41.3	3.41229	trunk		0.828536	1.11536	Pinkard and Neilsen 2003
Eucalyptus miniata	130.883	-12.4167	3.53165	branch		0.5153	1.15408	Prior and Eamus 2000
Eucalyptus miniata	130.883	-12.4167	3.46218	branch		0.5153	1.15408	Prior and Eamus 2000
Eucalyptus tetrodonta	130.883	-12.4167	3.77211	branch		0.508395	0.79592	Prior and Eamus 2000
Eucalyptus tetrodonta	130.883	-12.4167	3.75696	branch		0.5153	1.15408	Prior and Eamus 2000
Eucalyptus tetrodonta	130.883	-12.4167	3.79048	branch		0.5153	1.15408	Prior and Eamus 2000
Eucalyptus sieberi	149.583	-37.4833	4.01909	trunk		0.613227	0.640062	Roberts et al. 2001
Eucalyptus sieberi	149.583	-37.4833	3.68194	trunk		0.613227	0.640062	Roberts et al. 2001
Eucalyptus sieberi	149.583	-37.4833	3.56703	trunk		0.613227	0.640062	Roberts et al. 2001
Eucalyptus sieberi	149.583	-37.4833	3.13608	trunk		0.613227	0.640062	Roberts et al. 2001
Eucalyptus sieberi	149.583	-37.4833	4.15304	trunk		0.613227	0.640062	Roberts et al. 2001
Eucalyptus sieberi	149.583	-37.4833	3.8962	trunk		0.613227	0.640062	Roberts et al. 2001
Eucalyptus sieberi	149.583	-37.4833	3.50864	trunk		0.613227	0.640062	Roberts et al. 2001
Angophora bakeri	150.783	-33.6617	3.66354	branch		0.380895	0.365226	Taylor and Eamus 2008
Angophora costata	151.316	-33.1908	3.68194	branch		0.610482	0.640631	Taylor and Eamus 2008
Angophora hispida	151.059	-34.0981	3.8962	branch		0.478614	0.558564	Taylor and Eamus 2008
Callitris glaucophylla	146.934	-32.8125	3.27491	branch		0.161095	0.153946	Taylor and Eamus 2008
Eucalyptus haemostoma	151.059	-34.0981	3.82391	branch		0.478614	0.558564	Taylor and Eamus 2008
Eucalyptus haemostoma	151.316	-33.1908	3.81531	branch		0.610482	0.640631	Taylor and Eamus 2008
Eucalyptus populnea	146.934	-32.8125	3.62342	branch		0.161095	0.153946	Taylor and Eamus 2008
Eucalyptus sclerophylla	150.783	-33.6617	3.76195	branch		0.380895	0.365226	Taylor and Eamus 2008
Pinus radiata	145.433	-37.7833	3.38195	trunk	23.98	0.76843	0.815564	Teskey and Sheriff 1996
Acacia dealbata	145.633	-37.5667	3.26281	trunk		0.851647	1.68343	Vertessy et al. 1995
Eucalyptus regnans	145.633	-37.5667	3.42829	trunk		0.851647	1.68343	Vertessy et al. 1995
Eucalyptus regnans	145.633	-37.5667	3.61439	trunk	65	0.782777	1.50286	Vertessy et al. 1997
Eucalyptus regnans	145.633	-37.5667	3.57675	trunk	55.23	0.782777	1.50286	Vertessy et al. 1997
Eucalyptus regnans	145.633	-37.5667	3.28567	trunk		0.69178	0.744471	Vertessy et al. 2001
Pomaderris aspera	145.633	-37.5667	3.56703	trunk		0.69178	0.744471	Vertessy et al. 2001
Acacia colletioides	146.15	-32.9667	2.14691	branch		0.325304	0.384225	Westoby and Wright 2003
Acacia havilandii	146.15	-32.9667	2.4318	branch		0.325304	0.384225	Westoby and Wright 2003
Acacia wilhelmiana	146.15	-32.9667	2.4828	branch		0.325304	0.384225	Westoby and Wright 2003
Bertya cunninghamii	146.15	-32.9667	2.2233	branch		0.325304	0.384225	Westoby and Wright 2003
Beyeria opaca	146.15	-32.9667	2.53611	branch		0.325304	0.384225	Westoby and Wright 2003
Cassinia laevis	146.15	-32.9667	2.84771	branch		0.325304	0.384225	Westoby and Wright 2003
Eremophila deserti	146.15	-32.9667	3.10182	branch		0.325304	0.384225	Westoby and Wright 2003
Eucalyptus dumosa	146.15	-32.9667	3.25181	branch		0.325304	0.384225	Westoby and Wright 2003
Eucalyptus socialis	146.15	-32.9667	3.22257	branch		0.325304	0.384225	Westoby and Wright 2003
Eutaxia microphylla	146.15	-32.9667	2.42366	branch		0.325304	0.384225	Westoby and Wright 2003
Olearia oswaldii	146.15	-32.9667	2.59176	branch		0.325304	0.384225	Westoby and Wright 2003
Olearia pimelioides	146.15	-32.9667	2.56384	branch		0.325304	0.384225	Westoby and Wright 2003
Philotheca difformis	146.15	-32.9667	2.08619	branch		0.325304	0.384225	Westoby and Wright 2003
Santalum acuminatum	146.15	-32.9667	2.87615	branch		0.325304	0.384225	Westoby and Wright 2003
Acacia myrtifolia	151.143	-33.6939	3.02273	branch		0.747593	1.09331	Westoby and Wright 2003
Acacia suaveolens	151.143	-33.6939	3.06198	branch		0.747593	1.09331	Westoby and Wright 2003
Angophora hispida	151.143	-33.6939	3.3019	branch		0.747593	1.09331	Westoby and Wright 2003
Baeckea brevifolia	151.143	-33.6939	2.29585	branch		0.747593	1.09331	Westoby and Wright 2003
Banksia oblongifolia	151.143	-33.6939	3.19928	branch		0.747593	1.09331	Westoby and Wright 2003
Banksia spinulosa	151.143	-33.6939	3.20551	branch		0.747593	1.09331	Westoby and Wright 2003
Boronia pinnata	151.143	-33.6939	3.12033	branch		0.747593	1.09331	Westoby and Wright 2003
Bossiaea obcordata	151.143	-33.6939	2.69897	branch		0.747593	1.09331	Westoby and Wright 2003
Corymbia gummifera	151.143	-33.6939	3.25964	branch		0.747593	1.09331	Westoby and Wright 2003
Dillwynia retorta	151.143	-33.6939	3.02273	branch		0.747593	1.09331	Westoby and Wright 2003
Epacris microphylla	151.143	-33.6939	3.05601	branch		0.747593	1.09331	Westoby and Wright 2003
Epacris pulchella	151.143	-33.6939	2.74473	branch		0.747593	1.09331	Westoby and Wright 2003
Eucalyptus capitellata	151.143	-33.6939	3.42251	branch		0.747593	1.09331	Westoby and Wright 2003
Eucalyptus haemostoma	151.143	-33.6939	3.31247	branch		0.747593	1.09331	Westoby and Wright 2003
Gompholobium glabratum	151.143	-33.6939	2.72354	branch		0.747593	1.09331	Westoby and Wright 2003
Grevillea speciosa	151.143	-33.6939	2.95078	branch		0.747593	1.09331	Westoby and Wright 2003
Hakea dactyloides	151.143	-33.6939	3.25649	branch		0.747593	1.09331	Westoby and Wright 2003
Hakea teretifolia	151.143	-33.6939	2.83565	branch		0.747593	1.09331	Westoby and Wright 2003
Hibbertia bracteata	151.143	-33.6939	3.08725	branch		0.747593	1.09331	Westoby and Wright 2003
Isopogon anemonifolius	151.143	-33.6939	3.02091	branch		0.747593	1.09331	Westoby and Wright 2003
Lambertia formosa	151.143	-33.6939	2.89279	branch		0.747593	1.09331	Westoby and Wright 2003
Leptospermum squarrosum	151.143	-33.6939	3.00349	branch		0.747593	1.09331	Westoby and Wright 2003
Leptospermum trinervium	151.143	-33.6939	2.99568	branch		0.747593	1.09331	Westoby and Wright 2003
Leucopogon esquamatus	151.143	-33.6939	2.88606	branch		0.747593	1.09331	Westoby and Wright 2003
Leucopogon microphyllus	151.143	-33.6939	2.37986	branch		0.747593	1.09331	Westoby and Wright 2003
Micrantheum ericoides	151.143	-33.6939	3.05502	branch		0.747593	1.09331	Westoby and Wright 2003
Persoonia levis	151.143	-33.6939	3.4168	branch		0.747593	1.09331	Westoby and Wright 2003
Persoonia pinifolia	151.143	-33.6939	3.39794	branch		0.747593	1.09331	Westoby and Wright 2003
Petrophile pulchella	151.143	-33.6939	3.27654	branch		0.747593	1.09331	Westoby and Wright 2003
Phyllanthus hirtellus	151.143	-33.6939	2.4828	branch		0.747593	1.09331	Westoby and Wright 2003
Phyllota phylicoides	151.143	-33.6939	2.9393	branch		0.747593	1.09331	Westoby and Wright 2003
Pultenaea elliptica	151.143	-33.6939	3.36351	branch		0.747593	1.09331	Westoby and Wright 2003
Pultenaea stipularis	151.143	-33.6939	3.08302	branch		0.747593	1.09331	Westoby and Wright 2003
Acacia doratoxylon	146.15	-32.9667	3.59517	branch		0.325304	0.384225	Westoby and Wright 2003
Brachychiton populneus	146.15	-32.9667	3.18376	branch		0.325304	0.384225	Westoby and Wright 2003
Dodonaea viscosa spathulata	146.15	-32.9667	3.31966	branch		0.325304	0.384225	Westoby and Wright 2003
Eremophila glabra	146.15	-32.9667	2.89279	branch		0.325304	0.384225	Westoby and Wright 2003
Eremophila longifolia	146.15	-32.9667	3.20971	branch		0.325304	0.384225	Westoby and Wright 2003
Eucalyptus intertexta	146.15	-32.9667	3.2426	branch		0.325304	0.384225	Westoby and Wright 2003
Geijera parviflora	146.15	-32.9667	3.36051	branch		0.325304	0.384225	Westoby and Wright 2003
Melaleuca uncinata	146.15	-32.9667	2.62525	branch		0.325304	0.384225	Westoby and Wright 2003
Philotheca difformis	146.15	-32.9667	2.28316	branch		0.325304	0.384225	Westoby and Wright 2003
Pimelea microcephala	146.15	-32.9667	2.98297	branch		0.325304	0.384225	Westoby and Wright 2003
Senna artemisioides	146.15	-32.9667	2.92812	branch		0.325304	0.384225	Westoby and Wright 2003
Eucalyptus globulus	147.6	-42.8167	3.77085	trunk				White et al. 1998
Eucalyptus globulus	147.6	-42.8167	3.77085	trunk				White et al. 1998
Eucalyptus globulus	147.6	-42.8167	3.86923	trunk				White et al. 1998
Eucalyptus globulus	147.6	-42.8167	3.76343	trunk				White et al. 1998
Eucalyptus globulus	147.6	-42.8167	3.91908	trunk				White et al. 1998
Eucalyptus globulus	147.6	-42.8167	3.69897	trunk				White et al. 1998
Eucalyptus nitens	147.6	-42.8167	3.63347	trunk				White et al. 1998
Eucalyptus nitens	147.6	-42.8167	3.68124	trunk				White et al. 1998
Eucalyptus nitens	147.6	-42.8167	3.72428	trunk				White et al. 1998
Eucalyptus nitens	147.6	-42.8167	3.65321	trunk				White et al. 1998
Eucalyptus nitens	147.6	-42.8167	3.86332	trunk				White et al. 1998
Eucalyptus nitens	147.6	-42.8167	3.65321	trunk				White et al. 1998
Eucalyptus camaldulensis	145.933	-36.6	3.70333	trunk		0.252978	0.183616	Yunusa et al. 2010
Eucalyptus camaldulensis	145.933	-36.6	4.19723	trunk		0.252978	0.183616	Yunusa et al. 2010
Eucalyptus camaldulensis	145.933	-36.6	3.73518	trunk		0.345642	0.42207	Yunusa et al. 2010
Eucalyptus camaldulensis	145.933	-36.6	4.11976	trunk		0.345642	0.42207	Yunusa et al. 2010
Eucalyptus crebra	150.117	-31.0833	3.22185	trunk		0.243878	0.184061	Zeppel and Eamus 2008
Eucalyptus crebra	150.117	-31.0833	3.22185	trunk		0.328628	0.345946	Zeppel and Eamus 2008
Eucalyptus crebra	150.117	-31.0833	3.39794	trunk		0.389023	0.483192	Zeppel and Eamus 2008
Eucalyptus crebra	150.117	-31.0833	2.9393	trunk		0.243878	0.184061	Zeppel and Eamus 2008
Eucalyptus crebra	150.117	-31.0833	3.1549	trunk		0.328628	0.345946	Zeppel and Eamus 2008
Eucalyptus crebra	150.117	-31.0833	3.34679	trunk		0.389023	0.483192	Zeppel and Eamus 2008
Alphitonia whitei	145.632	-17.1194	3.7986	branch		0.763847	1.35951	This study
Alstonia muelleriana	145.632	-17.1194	4	branch	19	0.763847	1.35951	This study
Argyrodedron trifoliolatum	145.632	-17.1194	4.02475	branch	19	0.763847	1.35951	This study
Cardwellia sublimis	145.632	-17.1194	3.85699	branch		0.763847	1.35951	This study
Ceratopelatum sucirubrum	145.632	-17.1194	3.81531	branch	14	0.763847	1.35951	This study
Cryptocarya mackinnoniana	145.632	-17.1194	3.86967	branch		0.763847	1.35951	This study
Doryphora aromatica	145.632	-17.1194	3.53611	branch	19	0.763847	1.35951	This study
Flindersia brayleyana	145.632	-17.1194	3.83268	branch		0.763847	1.35951	This study
Gillbeea adenopetala	145.632	-17.1194	3.85699	branch		0.763847	1.35951	This study
Syzygium johnsonii	145.632	-17.1194	3.65365	branch	13	0.763847	1.35951	This study
Eucalyptus globulus	147.5	-42.8167	3.67366	trunk				O'Glady et al. 2006
Eucalyptus globulus	147.5	-42.8167	3.75203	trunk				O'Glady et al. 2006
Eucalyptus globulus	147.5	-42.8167	3.72584	trunk				O'Glady et al. 2006
Eucalyptus globulus	147.5	-42.8167	3.92812	trunk				O'Glady et al. 2006
Eucalyptus nitens	146.683	-38.3833	3.49757	trunk		0.760906	1.45481	Forrester et al. 2012
Eucalyptus nitens	146.683	-38.3833	3.54363	trunk		0.760906	1.45481	Forrester et al. 2012
Eucalyptus nitens	146.683	-38.3833	3.60206	trunk		0.709977	0.988317	Forrester et al. 2012
Eucalyptus nitens	146.683	-38.3833	3.58336	trunk		0.709977	0.988317	Forrester et al. 2012
Eucalyptus nitens	146.683	-38.3833	3.60555	trunk		0.709977	0.988317	Forrester et al. 2012
Eucalyptus nitens	146.683	-38.3833	3.61083	trunk		0.709977	0.988317	Forrester et al. 2012
Eucalyptus nitens	146.683	-38.3833	3.57187	trunk		0.760906	1.45481	Forrester et al. 2012
Eucalyptus nitens	146.683	-38.3833	3.63078	trunk		0.760906	1.45481	Forrester et al. 2012
Eucalyptus nitens	146.683	-38.3833	3.72816	trunk		0.709977	0.988317	Forrester et al. 2012
Eucalyptus nitens	146.683	-38.3833	3.70997	trunk		0.709977	0.988317	Forrester et al. 2012
Eucalyptus nitens	146.683	-38.3833	3.7122	trunk		0.709977	0.988317	Forrester et al. 2012
Eucalyptus nitens	146.683	-38.3833	3.68825	trunk		0.709977	0.988317	Forrester et al. 2012
Eucalyptus nitens	146.683	-38.3833	3.73755	trunk		0.709977	0.988317	Forrester et al. 2012
Eucalyptus nitens	146.683	-38.3833	3.7167	trunk		0.709977	0.988317	Forrester et al. 2012
Eucalyptus nitens	146.683	-38.3833	3.70774	trunk		0.709977	0.988317	Forrester et al. 2012
Eucalyptus kochii	118.089	-34.5986	3.26761	trunk	2.23	0.821508	0.822645	Brooksbank et al. (submitted)
Eucalyptus loxophleba	118.089	-34.5986	3.55284	trunk	3.94	0.821508	0.822645	Brooksbank et al. (submitted)
Eucalyptus polybractea	118.089	-34.5986	3.46852	trunk	4.28	0.821508	0.822645	Brooksbank et al. (submitted)
Acacia colletioides	151.15	-33.3833	2.1512	branch	2.6	0.441029	0.497835	Pickup et al. 2005
Acacia havilandiorum	151.15	-33.3833	2.42713	branch	4	0.441029	0.497835	Pickup et al. 2005
Acacia wilhelmiana	151.15	-33.3833	2.4828	branch	2.3	0.441029	0.497835	Pickup et al. 2005
Bertya cunninghamii	151.15	-33.3833	2.21681	branch	2.1	0.441029	0.497835	Pickup et al. 2005
Beyeria opaca	151.15	-33.3833	2.4698	branch	0.7	0.441029	0.497835	Pickup et al. 2005
Cassinia laevis	151.15	-33.3833	2.84771	branch	2.4	0.441029	0.497835	Pickup et al. 2005
Eremophila deserti	151.15	-33.3833	3.10791	branch	1.2	0.441029	0.497835	Pickup et al. 2005
Eucalyptus dumosa	151.15	-33.3833	3.24949	branch	6	0.441029	0.497835	Pickup et al. 2005
Eucalyptus socialis	151.15	-33.3833	3.22475	branch	8.3	0.441029	0.497835	Pickup et al. 2005
Eutaxia microphylla	151.15	-33.3833	2.32698	branch	0.7	0.441029	0.497835	Pickup et al. 2005
Olearia decurrens	151.15	-33.3833	2.61083	branch	1.8	0.441029	0.497835	Pickup et al. 2005
Olearia pimelioides	151.15	-33.3833	2.5376	branch	1.2	0.441029	0.497835	Pickup et al. 2005
Philotheca difformis	151.15	-33.3833	2.12901	branch	1.8	0.441029	0.497835	Pickup et al. 2005
Santalum acuminatum	151.15	-33.3833	2.86967	branch	6	0.441029	0.497835	Pickup et al. 2005
Acacia doratoxylon	151.317	-33.3833	3.58838	branch	12	0.720539	0.87326	Pickup et al. 2005
Brachychiton populneus	151.317	-33.3833	3.18509	branch	8.3	0.720539	0.87326	Pickup et al. 2005
Dodonaea viscosa	151.317	-33.3833	3.29585	branch	4	0.720539	0.87326	Pickup et al. 2005
Eremophila glabra	151.317	-33.3833	2.8962	branch	1.9	0.720539	0.87326	Pickup et al. 2005
Eremophila longifolia	151.317	-33.3833	3.20901	branch	3.5	0.720539	0.87326	Pickup et al. 2005
Eucalyptus intertexta	151.317	-33.3833	3.24185	branch	16.9	0.720539	0.87326	Pickup et al. 2005
Geijera parviflora	151.317	-33.3833	3.36452	branch	10.3	0.720539	0.87326	Pickup et al. 2005
Melaleuca uncinata	151.317	-33.3833	2.61798	branch	6.5	0.720539	0.87326	Pickup et al. 2005
Philotheca difformis	151.317	-33.3833	2.26122	branch	2	0.720539	0.87326	Pickup et al. 2005
Pimelea microcephala	151.317	-33.3833	2.97469	branch	3	0.720539	0.87326	Pickup et al. 2005
Senna artemisioides	151.317	-33.3833	2.93554	branch	2.7	0.720539	0.87326	Pickup et al. 2005
Acacia floribunda	151.292	-33.5789	3.95861	branch		0.587406	0.562146	Zanne (2007, unpublished)
Astrotricha floccosa	151.292	-33.5789	3.78252	branch		0.587406	0.562146	Zanne (2007, unpublished)
Lasiopetalum ferrugineum	151.292	-33.5789	3.38828	branch		0.587406	0.562146	Zanne (2007, unpublished)
Lomatia silaifolia	151.292	-33.5789	3.62709	branch		0.587406	0.562146	Zanne (2007, unpublished)
Persoonia linearis	151.292	-33.5789	3.73049	branch		0.587406	0.562146	Zanne (2007, unpublished)
Pultenea flexilis	151.292	-33.5789	3.73518	branch		0.587406	0.562146	Zanne (2007, unpublished)
Synoum glandulosum	151.292	-33.5789	3.56225	branch		0.587406	0.562146	Zanne (2007, unpublished)
Syncarpia glomulifera	151.292	-33.5789	3.7986	branch		0.587406	0.562146	Zanne (2007, unpublished)
Acacia suaveolens	151.143	-33.6939	3.25414	branch		0.587847	0.618867	Zanne (2007, unpublished)
Boronia ledifolia	151.143	-33.6939	3.06753	branch		0.587847	0.618867	Zanne (2007, unpublished)
Eriostemon australasius	151.143	-33.6939	3.36151	branch		0.587847	0.618867	Zanne (2007, unpublished)
Hakea dactyloides	151.143	-33.6939	3.51428	branch		0.587847	0.618867	Zanne (2007, unpublished)
Lambertia formosa	151.143	-33.6939	3.62525	branch		0.587847	0.618867	Zanne (2007, unpublished)
Leptospermum trinervium	151.143	-33.6939	3.73283	branch		0.587847	0.618867	Zanne (2007, unpublished)
Persoonia levis	151.143	-33.6939	3.60033	branch		0.587847	0.618867	Zanne (2007, unpublished)
Phyllota phylicoides	151.143	-33.6939	3.11862	branch		0.587847	0.618867	Zanne (2007, unpublished)
Acacia havilandiorum	146.155	-32.9667	2.75696	branch		0.180596	0.219482	Zanne (2007, unpublished)
Brachychiton populneus	146.155	-32.9667	3.94692	branch		0.180596	0.219482	Zanne (2007, unpublished)
Dodonaea viscosa	146.155	-32.9667	3.45223	branch		0.180596	0.219482	Zanne (2007, unpublished)
Eremophila longifolia	146.155	-32.9667	3.54668	branch		0.180596	0.219482	Zanne (2007, unpublished)
Geijera parviflora	146.155	-32.9667	3.32057	branch		0.180596	0.219482	Zanne (2007, unpublished)
Hakea tephrosperma	146.155	-32.9667	3.28483	branch		0.180596	0.219482	Zanne (2007, unpublished)
Philotheca difformis	146.155	-32.9667	3.38934	branch		0.180596	0.219482	Zanne (2007, unpublished)
Senna artemisioides	146.155	-32.9667	3.27409	branch		0.180596	0.219482	Zanne (2007, unpublished)
Acacia doratoxylon	146.146	-32.9764	3.61798	branch		0.180596	0.219482	Zanne (2007, unpublished)
Bertya cunninghamii	146.146	-32.9764	3.27737	branch		0.180596	0.219482	Zanne (2007, unpublished)
Beyeria opaca	146.146	-32.9764	3.10403	branch		0.180596	0.219482	Zanne (2007, unpublished)
Cassinia laevis	146.146	-32.9764	3.1945	branch		0.180596	0.219482	Zanne (2007, unpublished)
Eremophila glabra	146.146	-32.9764	3.04335	branch		0.180596	0.219482	Zanne (2007, unpublished)
Eucalyptus socialis	146.146	-32.9764	3.47496	branch		0.180596	0.219482	Zanne (2007, unpublished)
Melaleuca uncinata	146.146	-32.9764	3.11182	branch		0.180596	0.219482	Zanne (2007, unpublished)
Olearia pimelioides	146.146	-32.9764	3.05552	branch		0.180596	0.219482	Zanne (2007, unpublished)
Eucalyptus globulus	147.683	-41.7833	3.29242	trunk		0.50473	0.469111	Feikema et al. 2010
Eucalyptus globulus	147.683	-41.7833	3.25244	trunk		0.561061	0.769399	Feikema et al. 2010
Eucalyptus globulus	143.583	-38.8667	3.43478	trunk				Feikema et al. 2010
Eucalyptus globulus	144.6	-38.5833	3.53517	trunk				Feikema et al. 2010
Eucalyptus globulus	148.317	-38.3	3.39188	trunk				Feikema et al. 2010
Eucalyptus globulus	147.117	-37.2833	3.42714	trunk		0.695399	1.00129	Feikema et al. 2010
Eucalyptus globulus	144.483	-37.5667	3.5947	trunk				Feikema et al. 2010
Eucalyptus nitens	147.683	-41.7833	3.23157	trunk		0.50473	0.469111	Feikema et al. 2010
Eucalyptus nitens	147.683	-41.7833	3.24218	trunk		0.561061	0.769399	Feikema et al. 2010
Eucalyptus nitens	143.583	-38.8667	3.37186	trunk				Feikema et al. 2010
Eucalyptus nitens	148.317	-38.3	3.3454	trunk				Feikema et al. 2010
Eucalyptus nitens	149.383	-37.3833	3.51426	trunk		0.627386	0.622544	Feikema et al. 2010
Eucalyptus nitens	147.117	-37.2833	3.43602	trunk		0.695399	1.00129	Feikema et al. 2010
